# Supplementary material for: Digital Health Technologies for Diabetic Foot Ulcers: A Systematic Review of Clinical Evidence, Access Inequities, and Public Health Integration
Source: Int J Environ Res Public Health. 2025 Sep 13;22(9):1430. doi: 10.3390/ijerph22091430 (PMC12469766; doi:10.3390/ijerph22091430)
Supplement: Supplementary file 1 [file ijerph-22-01430-s001.zip]

Archive with 1 entries (1 files):
- ijerph-3802053-supplementary.pdf
